# Supplementary material for: Numerous Serine/Threonine Kinases Affect Blood Cell Homeostasis in Drosophila melanogaster
Source: Cells. 2024 Mar 26;13(7):576. doi: 10.3390/cells13070576 (PMC11011202; doi:10.3390/cells13070576)
Supplement: Supplementary file 1 [file cells-13-00576-s001.zip]

Archive with 1 entries (1 files):
- cells-2903637-supplementary.pdf
